# Supplementary material for: MYC_V1-Related Genes Affect Gastric Cancer Proliferation by Regulating Energy Metabolism and Analysis of Therapeutic Targets
Source: Int J Mol Sci. 2026 May 28;27(11):4862. doi: 10.3390/ijms27114862 (PMC13256221; doi:10.3390/ijms27114862)
Supplement: Supplementary file 1 [file ijms-27-04862-s001.zip]

Archive with 6 entries (6 files):
- Supplementary figures_01.pdf
- Supplementary figures_02.pdf
- Supplementary figures_03.pdf
- Supplementary figures_04.pdf
- Supplementary figures_05.pdf
- Table S1.pdf
